# Supplementary material for: MicroRNA-1 protects the endothelium in acute lung injury
Source: JCI Insight. 2023 Sep 22;8(18):e164816. doi: 10.1172/jci.insight.164816 (PMC10561733; doi:10.1172/jci.insight.164816)
Supplement: Supporting data values [file jciinsight-8-164816-s223.xlsx]

## Sheet: 1A
PBS	LPS
1.32718	0.25206
0.576625	0.209451
1.0962	0.525085

## Sheet: 1B
RA	HO
2.91249	0.084228
0.662389
0.344781	0.00145
0.080345	0.001209
0.001206
	0.240937
1.99879	1.91657
0.38835	0.286147
0.843599	0.41819
1.11615	0.22042
1.6519	0.019165
2.08808	0.057759
0.516407
0.395508

## Sheet: 1C
PBS	E coli
0.006857	0.00186
0.005887	0.000724
0.010715	0.002476
0.007661	0.002669
	0.005742

## Sheet: 1D
LPS in ng	0	10	50	500
	1.24162	1.84085	0.316716	0.123951
	1.6854	1.76278	0.194493	0.668633
	0.497497	0.373469	0.42423	0.123067
	1.09639	0.208103	0.89869	0.482159
	0.479096	0.227515	1.23786	0.169512
	1.92051	0.46553	0.176668	0.189208
	1.22223	0.552136	0.091562	0.111682
	0.795171	0.837127	0.17482	0.336756
	0.57196	0.093193	0.269859	0.917403
	0.490127	2.34766	0.350438	0.15463
	0.773605	0.380829	0.006108	0.0374153
	0.647771	0.457454	0.044485	0.0818385
	1.00452	0.298371	0.894798	0.0629434
	1.5741	0.106439	0.08813	0.056836
	1.68108	1.90094	2.20207	0.606991
	0.882052	2.50991	0.32129	1.31532
	1.03648	1.81164	0.658155
	0.400394	0.315069	0.616863	0.336411

## Sheet: 1E
PBS	LPS
1.09329	0.00015437
0.569072	7.62281e-05
1.33763	0.117904

## Sheet: 2A
	PBS			LPS
CD45+	1.13519	0.89235	0.972465	0.880795	1.12363	1.04351
CD45- CD31+	1.12294	0.790874	1.08618	0.164896	0.496966	0.201659

## Sheet: 2B
RA	HO
1.17579	0.307197
1.294	0.214989
0.53021	0.0141088
	0.054422
	0.200787

## Sheet: 2C
PBS	E coli
0.916893	0.482236
1.50367	0.200699
0.579436	0.0511054
	0.326311

## Sheet: 2D
LPS in ng/ml	0	10	50	100
	1.17927	0.599218
	0.866215	0.90556
	0.954514	0.781575
	1.04438	0.056368	0.027895	0.072259
		0.015275	0.099397	0.008173
			0.033882
		0.753862	0.108334
	0.127512	0.072789	0.052331	0.010683
	1.82811	0.00827	0.058404	0.120619

## Sheet: 2E
LPS in ng/ml	0	10	100
	0.079215		0.016265
	1.04893		0.097457
	0.12665		0.162771
	2.74521		0.066519
	1.34851		0.237067
	0.843444		0.257629
	1.05875		0.061229
	1.35038		0.217844
	0.522088		0.181038
	0.876827		0.058817
	1.13563	0.223833	0.160483
	1.46357	0.396802	0.257651
	0.44519	0.480795	0.0281542
	0.955609	0.137213	0.0695644
		0.527226
		0.225546
		0.296169
		0.803568

[truncated: 56 more sheets: 2F, 2G, 2H, 3A, 3B, 3C, 3D, 3E, 3F, 4A, 4B, 4C, 4D, 4E, 4F, 4G, 5A, 5B, 5C, 5D …]
